# Supplementary material for: Coupling groundwater modeling and biological indicators for identifying river/aquifer exchanges
Source: Springerplus. 2014 Feb 5;3:68. doi: 10.1186/2193-1801-3-68 (PMC3925491; doi:10.1186/2193-1801-3-68)
Supplement: Supplementary file 1 — Additional file 1: Calculation of the trophic level of a wetland. The relevé data (left table) is multiplied by the affinity of the species for each trophic class (center table) to obtain the right table, wherein the highest value (4.46) indicates the best estimation of the trophic level of the site. (ZIP 509 KB) [file 40064_2013_817_MOESM1_ESM.zip]

Archive with 1 entries (1 files):
- 1658952278116491_add1.eps
